# Supplementary material for: Discovery of Novel Recurrent Mutations and Clinically Meaningful Subgroups in Nodal Marginal Zone Lymphoma
Source: Cancers (Basel). 2020 Jun 23;12(6):1669. doi: 10.3390/cancers12061669 (PMC7352856; doi:10.3390/cancers12061669)
Supplement: Supplementary file 1 [file cancers-12-01669-s001.zip]

Archive with 3 entries (3 files):
- NMZL_Supplementary Information_Koh et al_Cancers_rev.pdf
- NMZL_Suppletab_Koh et al_Cancers_rev.xlsx
- SupplementaryFigures_0622.docx
